# Supplementary material for: Mitochondrial genomes revisited: why do different lineages retain different genes?
Source: BMC Biol. 2024 Jan 25;22:15. doi: 10.1186/s12915-024-01824-1 (PMC10809612; doi:10.1186/s12915-024-01824-1)
Supplement: Supplementary file 2 — Additional file 2. Patterns of gene distribution across mitochondrial and nuclear genomes of the reference species. [file 12915_2024_1824_MOESM2_ESM.xlsx]

## Sheet: Sheet1
					rRNAs				Small ribosomal subunit components																										Large ribosomal components
Species	Strain (nuclear / mitochondrial)	Species abbreviation	Group	Genome/ transcriptome data	rnl	rns	rrn5	rnpB	rps1	MTS	rps2	MTS	rps3	MTS	rps4	MTS	rps7	MTS	rps8	MTS	rps10	MTS	rps11	MTS	rps12	MTS	rps13	MTS	rps14	MTS	rps16	MTS	rps19	MTS	rpl1	MTS	rpl2	MTS	rpl5	MTS	rpl6	MTS	rpl10	MTS	rpl11	MTS	rpl14	MTS	rpl16
Diphylleia rotans	NIES-3764	Drot	CRuMs	EP00002 (EukProt v.3)			only core region		-	-	YP_009245584.1		YP_009245614.1		YP_009245576.1		YP_009245587.1		YP_009245573.1		YP_009245613.1		YP_009245620.1		YP_009245588.1		YP_009245619.1		YP_009245574.1		EP00002_Diphylleia_rotans_P024011		YP_009245625.1		EP00002 Diphylleia rotans P039623		YP_009245601.1		YP_009245609.1		YP_009245618.1		-		YP_009245627.1		YP_009245616.1		YP_009245615.1
Thecamonas trahens	ATCC 50062	Ttra	Obazoa	GCA_000142905.1(NCBI)					-	-	YP_009121404.1		YP_009121389.1		YP_009121376.1		YP_009121393.1		YP_009121377.1		YP_009121392.1		YP_009121382.1		YP_009121394.1		YP_009121381.1		YP_009121375.1		NC_026452.1 [translated contig; pseudo?]		YP_009121390.1		XP_013755464.1		YP_009121391.1		YP_009121374.1		XP_013754762.1		XP_013757608.1		XP_013761578.1		YP_009121395.1		YP_009121396.1
Homo sapiens		Hsap	Obazoa	GRCh38.p13 (NCBI)					-	-	NP_057118.1		-		-		NP_057055.2		-		XP_011513026.1		NP_001308901.1		NP_066930.1		-		NP_071383.1		NP_057149.1		-		NP_064621.3		XP_005249218.1		-		-		NP_660298.2		NP_057134.1		NP_001305698.1		NP_060310.1
Allomyces macrogynus	Burma 3-35 (ATCC 38327)	Amac	Obazoa	GCA_000151295. (NCBI)					-	-	KNE70030.1;KNE71086.1		NP_043749.1		KNE55326.1; KNE59973.1		KNE56613.1; KNE54959.1		KNE67056.1; KNE68031.1		KNE62981.1; KNE61981.1		KNE59541.1; KNE61214.1		KNE56228.1; KNE54584.1		KNE54949.1; KNE56603.1		Amac_GG745364.1_2064		KNE64559.1; KNE63364.1		KNE68305.1; KNE69581.1		KNE68914.1; KNE68912.1; KNE69446.1		KNE56337.1; KNE54687.1		KNE54811.1; KNE56461.1		KNE63817.1; KNE71875.1		KNE55339.1; KNE59987.1		KNE57840.1		KNE72990.1; KNE68412.1; KNE68413.1		KNE63012.1; KNE62015.1
Saccharomyces cerevisiae	S288C	Scer	Obazoa	GCF_000146045.2_R64 (NCBI)					-	-	NP_011859.1				NP_014262.3		NP_012647.1		NP_013879.1		NP_010326.1		NP_014093.1		NP_014434.1		NP_014318.3		NP_015492.1		NP_015312.1		NP_014435.3		NP_010401.1		NP_010864.3		NP_010523.3		NP_012017.1		NP_010079.1		NP_014214.1		NP_012751.1		NP_009515.1
Dekkera bruxellensis	CBS 2499	Dbru	Obazoa	GCA_000340765.1 (NCBI)					-	-	XP_041135924.1		YP_003127075.1		XP_041139232.1		XP_041136935		XP_041137928.1		XP_041134534.1				XP_041138285.1		XP_041135105.1		XP_041135295.1		XP_041139442.1		Dbru_AHMD01000492.1_6		XP_041138254.1		XP_041134999.1		XP_041136469.1		XP_041136356.1		XP_041139010.1		XP_041138100.1		XP_041138828.1		XP_041136997.1
Monosiga brevicollis	MX1 (ATCC 50154)	Mbre	Obazoa	GCA_000002865.1 (NCBI)			only core region		-	-	XP_001742053.1		NP_696992.1; NP_696980.1		NP_696974.1		XP_001747960.1		NP_696966.1		XP_001749941.1		XP_001747918.1		NP_696970.1		NP_696977.1		NP_696965.1		XP_001747940.1		NP_696979.1		XP_001746837.1		NP_696993.1		NP_696982.1		-		XP_001749272.1		Mbre_NW_001865050.1_5292		NP_696981.1		NP_696971.1
Capsaspora owczarzaki	ATCC 30864	Cowc	Obazoa	GCA_000151315.2 (NCBI)					-	-	XP_004344339.2		AGE93570.1; AGE93586.1		AGE93618.1; AGE93619.1		XP_004364963.1		-		XP_004343234.1		XP_011270837.1		AGE93646.1		AGE93640.1		AGE93569.1		XP_004365532.2		AGE93572.1		XP_011270012.1		AGE93606.1		AGE93567.1		AGE93590.1		XP_004348037.1		XP_004344448.1		AGE93584.1		AGE93585.1
Nuclearia simplex (Parvularia atlantis)	ATCC 50694 / CCAP 1552/2	Nsim	Obazoa	EP00160 (EukProt v.3)					-	-	EP00160_Parvularia_atlantis_P019718		YP_007476162.1		YP_007476161.1		EP00160_Parvularia_atlantis_P009789		-		EP00160_Parvularia_atlantis_P002157		YP_007476164.1		YP_007476184.1		EP00160_Parvularia_atlantis_P014814		orf26080 [fragment]		EP00160_Parvularia_atlantis_P013062		-		EP00160 Parvularia atlantis P021634		EP00160_Parvularia_atlantis_P018958		-		EP00160_Parvularia_atlantis_P020237		EP00160_Parvularia_atlantis_P003674		EP00160_Parvularia_atlantis_P019844		EP00160_Parvularia_atlantis_P000619		EP00160_Parvularia_atlantis_P018394
Fonticula alba	ATCC 38817	Falb	Obazoa	GCA_000388065.2 (NCBI)					-	-	EP00159_Fonticula_alba_P005453		-		-				-		EP00159_Fonticula_alba_P002416		-				XP_009498423.1				EP00159_Fonticula_alba_P000105				EP00159_Fonticula_alba_P002584		EP00159_Fonticula_alba_P005240						EP00159_Fonticula_alba_P002172		-				EP00159_Fonticula_alba_P002574
Vermamoeba (Hartmannella) vermiformis	ATCC 50236	Vver	Amoebozoa	GCA_020696425.1 (NCBI)					-	-	YP_003540838.1		YP_003540820.1		YP_003540847.1		YP_003540816.1		YP_003540825.1		-		YP_003540828.1		YP_003540815.1		YP_003540827.1		YP_003540824.1		YP_003540852.1		YP_003540819.1				YP_003540818.1		-		YP_003540826.1		-		YP_003540813.1		YP_003540822.1		YP_003540821.1
Acanthamoeba castellanii	Neff(ATCC 30010)	Acas	Amoebozoa	GCF_000313135.1 (NCBI)					-	-	NP_042535.1		NP_042548.1		NP_042528.1		NP_042545.1		NP_042553.1		XP_004353515.1		NP_042556.1		NP_042544.1		NP_042555.1		NP_042552.1		-		NP_042547.1		XP 004367556.1		NP_042546.1		NP_042551.1		NP_042554.1		-		NP_042543.1		NP_042550.1		NP_042549.1
Dictyostelium discoideum	Ax4 (nuclear) / Ax3 (mito)	Ddis	Amoebozoa	GCA_000004695.1 (NCBI)					-	-	NP_050107.1		NP_050094.1		NP_050106.1		NP_050090.1		NP_050099.1		XP_641488.1		NP_050102.1		NP_050089.1		NP_050101.1		NP_050098.1		-		NP_050092.1				NP_050091.1		NP_050097.1		NP_050100.1		-		NP_050087.1		NP_050096.1		NP_050095.1
Malawimonas jakobiformis	ATCC 50310	Mjak	Malawimonadida	EP00700 (EukProt v.3)					NP_066309.1	-	NP_066341.1		NP_066317.1		NP_066322.1		NP_066327.1		NP_066318.1		-		NP_066321.1		NP_066330.1		NP_066320.1		NP_066314.1		NP_066315.1		NP_066342.1				NP_066335.1		NP_066313.1		NP_066345.1		EP00700_Malawimonas_jakobiformis_P002015		NP_066310.1		NP_066311.1		NP_066347.1
Malawimonas californiana	? / ATCC 50740	Mcal	Malawimonadida	https://megasun.bch.umontreal.ca/papers/T2SS-2020/					-	-	YP_009118109.1		YP_009118113.1		YP_009118112.1		YP_009118116.1		YP_009118090.1		Malawimonas_californiana_03514.mRNA.1		YP_009118081.1		YP_009118098.1		YP_009118087.1		YP_009118094.1		orf13463		YP_009118084.1				YP_009118085.1		YP_009118093.1		YP_009118089.1		Malawimonas_californiana_03313.mRNA.1		YP_009118103.1		YP_009118092.1		YP_009118095.1
Reclinomonas americana	? / ATCC 50394	Pame	Discoba	https://megasun.bch.umontreal.ca/papers/T2SS-2020/					NP_044773.1	-	NP_044803.1		NP_044761.1		NP_044775.1		NP_044752.1		NP_044766.1		NP_044758.1		NP_044771.1		NP_044751.1		NP_044770.1		NP_044765.1		-		NP_044760.1		NP_044747.1		NP_044759.2		NP_044764.1		NP_044767.1		NP_044748.1		NP_044746.1		NP_044763.1		NP_044762.1
Andalucia godoyi	And28 / ATCC PRA-185	Andgo	Discoba	http://megasun.bch.umontreal.ca/Andalucia_godoyi					YP_007890465.1	-	YP_007890519.1		YP_007890487.1		YP_007890498.1		YP_007890478.1		YP_007890492.1		YP_007890484.1		YP_007890496.1		YP_007890477.1		YP_007890495.1		YP_007890491.1		Andgo_00845.mRNA.1		YP_007890486.1		YP_007890473.1		YP_007890485.1		YP_007890490.1		YP_007890493.1		YP_007890474.1		YP_007890472.1		YP_007890489.1		YP_007890488.1
Naegleria gruberi	NEG-M	Ngru	Discoba	GCA_000004985.1 (NCBI)					-	-	NP_066516.1		NP_066522.1		NP_066541.1		NP_066499.1		NP_066527.1		NP_066518.1		NP_066529.1		NP_066504.1		NP_066530.1		NP_066526.1		XP_002680112.1		NP_066521.1				NP_066520.1		NP_066525.1		NP_066528.1		-		NP_066519.1		NP_066524.1		NP_066523.1
Naegleria fowleri	CDC:V212	Nfow	Discoba	GCF_008403515.1 (NCBI)					-	-	YP_007890037.1		YP_007890043.1		YP_007890062.1		YP_007890020.1		YP_007890048.1		YP_007890039.1		YP_007890050.1		YP_007890025.1		YP_007890051.1		YP_007890047.1		XP_044568303.1		YP_007890042.1				YP_007890041.1		YP_007890046.1		YP_007890049.1		-		YP_007890040.1		YP_007890045.1		YP_007890044.1
Pharyngomonas kirbyi	AS12B	Pkir	Discoba	EP00761 (EukProt v.3)					-	-	YP_009370837.1		YP_009370814.1		-		YP_009370841.1		YP_009370818.1		YP_009370811.1		YP_009370821.1		YP_009370845.1		YP_009370820.1		YP_009370832.1		EP00761_Pharyngomonas_kirbyi_P012108		YP_009370813.1				YP_009370812.1		YP_009370817.1		YP_009370819.1		YP_009370828.1		YP_009370824.1		YP_009370816.1		YP_009370815.1
Acrasis kona	ATCC:MYA-3509	Akon	Discoba	-					-	-	?		YP_009117137.1; YP_009117129.1		?		YP_009117138.1		YP_009117135.1		?		?		?		YP_009117124.1		YP_009117134.1		?		?		?		?		YP_009117131.1		YP_009117136.1		?		?		YP_009117130.1		?
Heterolobosea sp. “BB2”	PRA-19	HBB2	Discoba	GEZU00000000.1 (TSA); EP01027 (EukProt v.3)					-	-	AQL10472.1		ARQ20675.1		-		AQL10473.1		AQL10434.1		AQL10444.1		AQL10431.1		AQL10449.1		AQL10432.1		AQL10435.1		EP01027_Heterolobosea_sp_BB2_P001093		AQL10442.1				AQL10443.1		AQL10436.1		AQL10433.1		AQL10459.1		AQL10460.1		AQL10437.1		AQL10438.1
Tsukubamonas globosa	NIES-1390	Tglo	Discoba	EP00695 (EukProt v.3)			only core region		-	-	YP_009004137.1		YP_009004110.1		YP_009004138.1		YP_009004106.1		YP_009004115.1		YP_009004122.1		YP_009004118.1		YP_009004105.1		YP_009004117.1		YP_009004114.1		TRINITY_DN255_c0_g1_i1.p1		YP_009004109.1				YP_009004108.1		YP_009004113.1		YP_009004116.1		-		TRINITY_DN1900_c0_g1_i1.p1		YP_009004112.1		YP_009004111.1
Trypanosoma brucei	TREU927	Tbru	Discoba	TriTrypDB-55	never edited	never edited			-	-	-		-		-		-		Tb927.10.13300		-		-				-		-		-		-				Tb927.5.3360		-		-		-		Tb927.2.4740		Tb927.4.930		Tb927.7.3960
Diplonema papillatum	ATCC 50162	Dpap	Discoba	Valach et al., 2023 (BMC Biology, accepted)					-	-	-		-		-		-		DIPPA_02338.mRNA.1		-		-		-		-		-		DIPPA_30227.mRNA.1		-		DIPPA 32694.mRNA.1		-		-		-		-		-		-		DIPPA_04553.mRNA.1
Euglenozoa "SAG EU17/18"	-	EU17_18	Discoba	https://figshare.com/s/de8998f2e6cc71de6702					-	-			-		-		-		-		-		-								-		-						-		-		-		-				-
Euglena gracilis	Z	Egra	Discoba	ERP109500 (ENA)					-	-			Gene.81866::EG_transcript_17627::g.81866::m.81866						Egra_Gene.100934				Gene.105403::EG_transcript_27105::g.105403::m.105403		Gene.104652::EG_transcript_26732::g.104652::m.104652		Gene.124754::EG_transcript_39882::g.124754::m.124754		Gene.132811::EG_transcript_47752::g.132811::m.132811		Egra_Gene.102447::EG_transcript_25670::g.102447::m.102447						Gene.55311::EG_transcript_9967::g.55311::m.55311		-				-		Egra_Gene.103535::EG_transcript_26203::g.103535::m.103535		Egra_Gene.121573::EG_transcript_37217::g.121573::m.121573
Chromera velia	CCMP2878	Cvel	Alveolata	CryptoDB-55					-	-					-		-		Cvel_15423.t1-p1				-		Cvel_28382.t1-p1		-		-		Cvel_21052.t1-p1		-		Cvel_21377.t1-p1; Cvel 8219.t1-p1		Cvel_5048.t1-p1		-				-		Cvel_7166.t1-p1		-		Cvel_10699.t1-p1
Vitrella brassicaformis	CCMP3155	Vbra	Alveolata	CryptoDB-55					-	-					-		-		Vbra_5285.t1-p1		-		-		Vbra_15385.t1-p1		-		Vbra_18254.t1-p1		Vbra_16963.t1-p1		-		Vbra_13266.t1-p1; Vbra 22603.t1-p1		Vbra_21840.t1-p1		-		Vbra_scaffold380_63		-		Vbra_10348.t1-p1		-		Vbra_7960.t1-p1
Plasmodium falciparum	3D7	Pfal	Alveolata	GCA_000002765 (NCBI)					-	-					-		-		XP_001349086.1		-		-		XP_001351432.1		-		XP_001348625.1		XP_001351866.1		-		XP_001349022.1		XP_001348008.1		-				-		XP_001347786.2		-		XP_001348214.1
Babesia microti	RI / Munich	Bmic	Alveolata	GCF_000691945.2 (NCBI)					-	-	-		-		-		-		XP_012649252.1		-		-		XP_012647312.1		-		XP_012650196.1		XP_012648813.1		-		XP_021338483.1		XP_021338646.1		-		-		-		XP_012649372.1		-		XP_012647727.1
Cyclospora cayetanensis		Ccay	Alveolata	GCF_002999335.1 (NCBI)					-	-	-		-		-		-		XP_022591106.2		-		-		XP_026190559.1		-		XP_026194356.1		XP_026192224.1		-		XP_026190452.1		XP_026192537.1		-				-		XP_026192788.1		-		XP_026190057.1
Leucocytozoon caulleryi		Lcau	Alveolata	-					?	?	?		?		?		?		?		?		?		?		-		?		?		?		?		?		?		?		?		?		?		?
Theileria annulata	Ankara cl. C9	Tann	Alveolata	GCA_000003225.1 (NCBI)					-	-	-		-		-		-		XP_953568.1		-		-		XP_954264.1		-		XP_951962.1		XP_954062.1		-		XP_954130.1		XP_954958.1		-		-		-		XP_953987.1		-		XP_952739.1
Eimeria tenella	Houghton / NIAH	Eten	Alveolata	GCF_000499545.2 (NCBI)					-	-	-		-		-		-		XP_013232649.1		-		-		-		-		-		XP_013229665.1		-		XP_013232275.1		XP_013228026.1		-		-		-		XP_013227866.1		-		XP_013228224.1
Toxoplasma gondii	ME49	Tgon	Alveolata	GCF_000006565.2 (NCBI)					-	-	-		-		-		-		XP_018637093.1		-		-		XP_002370729.2		-		XP_002370475.1		XP_002369781.1		-		XP_002366947.2; XP 002369335.2		XP_018638135.1		-		-		-		XP_002369492.1		-		XP_002371540.1
Alexandrium pacificum	OF101 / ACY12	Apac	Alveolata	EP00408 (EukProt v.3)					-	-	-		-		-		-		-		-		-		CAMPEP 0171193084		-		-		CAMPEP 0171187926		-		Acat CAMPEP 0171194038		-		-		-		-		CAMPEP 0171179094		-		CAMPEP 0171290902
Oxyrrhis marina	44PLY_01 (transcriptome, proteins EukProt?) /CCMP1788	Omar	Alveolata	EP00451 (EukProt v.3)					-	-	-		-		-		-		-		-		-		CAMPEP_0204342250		-		-		CAMPEP_0204256068		-		Omar CAMPEP 0204333146		CAMPEP_0204342534		-		-		-		CAMPEP_0204326878		-		-
Hematodinium sp.	SG-2012	Hema	Alveolata	EP00397 (EukProt v.3); GEMP00000000.1 (NCBI TSA)					-	-	-		-		-		-		GEMP01106463.1.p1		-		-		GEMP01077833.1.p1		-		-		GEMP01103567.1.p2		-		GEMP01084759.1.p1		GEMP01075066.1.p1		-		-		-		GEMP01122250.1.p1		-		GEMP01076898.1.p1
Amphidinium carterae	CCMP1314 / CCAP 1102/6	Acar	Alveolata	EP00971; GCA_019702695.1 (NCBI)					-	-	-		-		-		-				-		-		EP00971_Amphidinium_carterae_P264886		-		-		-		-		-		-		-		-		-		-		-		-
Perkinsus marinus	ATCC 50983 / CRTW-3HE (ATCC 50439)	Perkma	Alveolata	GCA_000006405.1 (NCBI)					-	-	-		-		-		-		XP_002775431.1; XP_002771568.1; XP_002786783.1; XP_002787832.1		-		-		XP_002788121.1		-		-		-		-		XP 002768171.1		XP_002787182.1; XP_002781192.1		-		-		-		XP_002786802.1; XP_002787808.1		-		XP_002787895.1
Tetrahymena thermophila	SB210	Tthe	Alveolata	GCF_000189635.1 (NCBI)					-	-	-		NP_149378.1		-		NP_149382.1		-		-		-		NP_149373.1		NP_149367.1		NP_149376.1		XP_001023295.2		NP_149369.1		XP_001030600.2		NP_149370.1		-		NP_149377.1		-		XP_012655101.1		NP_149405.1		NP_149386.1
Oxytricha trifallax	JRB 310	Otri	Alveolata	GCA_000711775.1(NCBI)					-	-	AEV66638.1		AEV66694.1		AEV66668.1		AEV66655.1		AEV66663.1				AEV66630.1		AEV66678.1		AEV66673.1		AEV66666.1		-		AEV66674.1		Otri_ARYC01001918.1_3		AEV66675.1				AEV66652.1; AEV66653.1		-		Otri_ARYC01017288.1_45		AEV66700.1		AEV66681.1
Colponema vietnamica	Colp-7a	Cvie	Alveolata	EP00744 (EukProt v.3); GILI00000000.1 (NCBI TSA)					-	-	GILI01007401.1.p1		GILI01006405.1.p1; GILI01003419.1.p1		GILI01006362.1.p1		GILI01003136.1.p1		GILI01004771.1.p1		-		GILI01003223.1.p1		GILI01006746.1.p2		GILI01011440.1.p1		ATY40847.1		GILI01005670.1.p1		ATY40864.1		Cvie GILI01015479.1.p1		GILI01098186.1.p2; GILI01028071.1.p2		-		ATY40848.1		GILI01008145.1.p1		GILI01011359.1.p1		ATY40855.1		ATY40844.1
Strombidium sp.	-	Stromb	Alveolata	-					?	?	?		QPL15919.1; QPL15896.1		?		QPL15895.1		QPL15899.1		orf33071		QPL15918.1		QPL15910.1		QPL15905.1		QPL15902.1		?		QPL15906.1		?		QPL15907.1		?		QPL15894.1		?		?		QPL15927.1		QPL15912.1
Acavomonas peruviana	Colp-5	Aper	Alveolata	-					?	?	?		AHA41670.1		?		?		AHA41657.1		AHA41671.1		AHA41662.1		AHA41654.1		AHA41667.1		AHA41656.1		?		AHA41668.1		?		AHA41663.1		?		?		?		?		AHA41664.1		AHA41655.1
Nyctotherus ovalis	CE / -	Nova	Alveolata	EP00826 (EukProt v.3)					-	-			ADN85867.1		EP00826_Nyctotherus_ovalis_P039278; EP00826_Nyctotherus_ovalis_P039279				ADN85894.1				-		ADN85897.1				ADN85893.1				ADN85891.1		EP00826 Nyctotherus ovalis P016059; Nova EP00826 Nyctotherus ovalis P010050		ADN85890.1; ADN85889.1		-		ADN85896.1		-				ADN85884.1		orf26604 (start? Pseudogene?)
Chattonella marina	KA11-m-1	Cmar	Stramenopiles	-					-	-	YP_003434212.1		YP_003434236.1		YP_003434213.1		YP_003434227.1		YP_003434210.1		YP_003434229.1		YP_003434219.1		YP_003434226.1		YP_003434239.1		YP_003434241.1		-		YP_003434237.1		-		YP_003434238.1		YP_003434247.1		YP_003434211.1		-		-		YP_003434248.1		YP_003434235.1
Phaeodactylum tricornutum	CCAP1055/1	Ptri	Stramenopiles	GCA_000150955.2 (NCBI)					-	-	ADY18514.1		ADY18526.1		ADY18515.1		ADY18518.1		ADY18512.1		ADY18511.1		ADY18523.1		ADY18517.1		ADY18502.1		ADY18507.1		XP_002178613.1		ADY18525.1		XP_002182965.1		ADY18524.1		ADY18520.1		ADY18513.1		orf28345		XP_002178618.1		ADY18519.1		ADY18527.1
Cafeteria burkhardae	BVI	Croe	Stramenopiles	GCA_008330645.1 (NCBI)					-	-	KAA0145453.1		KAA0145443.1		KAA0145454.1		-		KAA0145451.1		KAA0145447.1		-		KAA0145437.1		KAA0145440.1		orf4720				KAA0145442.1		KAA0151917.1		KAA0145441.1		KAA0145435.1		KAA0145452.1		-		KAA0150354.1		KAA0145434.1		KAA0145444.1
Thraustochytrium aureum		Taur	Stramenopiles	GCA_012862495.1 (NCBI)			only core region		-	-	AAG23659.1		AAG23674.1		AAG23660.1		AAG23685.1		AAG23657.1		orf34001 (start? stop? Pseudogene?)		AAG23668.1		AAG23686.1		AAG23667.1		AAG23664.1		Taur_BLSG01000216.1_4125		AAG23673.1		Taur_BLSG01000357.1_122		AAG23672.1		AAG23666.1		AAG23658.1		-		-		AAG23665.1		AAG23675.1
Blastocystis sp.	NandII	Blasto	Stramenopiles	GCA_001651215.1 (NCBI)					-	-	ACH86076.1		ACH86067.1		ACH86072.1		ACH86087.1		ACH86074.1		ACH86082.1		ACH86080.1		ACH86088.1		ACH86064.1		ACH86073.1		OAO14822.1		ACH86066.1		OAO15399.1; OAO12781.1 (MTS)		ACH86065.1		ACH86078.1		ACH86075.1		-		OAO14966.1		ACH86077.1		ACH86068.1
Aphanomyces invadans	NJM9701	Ainv	Stramenopiles	GCA_000520115.1 (NCBI)					-	-	YP_009327270.1		YP_009327263.1		YP_009327271.1		YP_009327275.1		YP_009327268.1		YP_009327273.1		YP_009327259.1		YP_009327274.1		YP_009327260.1		YP_009327267.1		XP_008880390.1		YP_009327262.1		XP_008867404.1		YP_009327261.1		YP_009327255.1		YP_009327269.1		YP_009327277.1		XP_008879110.1		YP_009327256.1		YP_009327264.1
Thalassiosira pseudonana	CCMP 1335	Tpse	Stramenopiles	GCA_000149405.2 (NCBI)					-	-	YP_316599.1		YP_316611.1		YP_316600.1		YP_316603.1		YP_316597.1		YP_316596.1		YP_316608.1		YP_316602.1		YP_316595.1		YP_316617.1		XP_002287799.1		YP_316610.1		XP 002292570.1		YP_316609.1		YP_316605.1		YP_316598.1		NC_007405.1 [translated contig]		XP_002286368.1		YP_316604.1		YP_316612.1
MAST3i (S11)	-	MAST3i	Stramenopiles	-					?	?																					?				?										?
MAST4A	-	MAST4A	Stramenopiles	EP00942 (EukProt v.3)					-	-	EP00942_MAST-04A_sp_MAST-4A-sp1_P008532				MAST4A_EP00942_MAST-04A_sp_MAST-4A-sp1_P003899; MAST4A EP00942 MAST-04A sp MAST-4A-sp1 P008082 g8082.t1		EP009942_MAST-04A_sp_MAST-4A-sp1_P008642				MAST4A_scaffold812_size15854_9														MAST4A EP00942 MAST-04A sp MAST-4A-sp1 P013386 g13386.t1										MAST4A_EP00942_MAST-04A_sp_MAST-4A-sp1_P012983				MAST4A_EP00942_MAST-04A_sp_MAST-4A-sp1_P007559; MAST4A_EP00942_MAST-04A_sp_MAST-4A-sp1_P008080
Telonemid sp.	T1	TelT	Telonemia	EP00656 (EukProt v.3)						-																					EP00656_Telonema_subtile_P012082				TelT EP00656 Telonema subtile P049759										EP00656_Telonema_subtile_P012854
Bigelowiella natans	CCMP2755 / CCMP:621	Bnat	Rhizaria	EP00466 (EukProt v.3); GCA_000320545.1 (NCBI)			only core region		-	-	orf4256 (partial)		ADV41813.1		ADV41827.1		ADV41834.1		EP00466_Bigelowiella_natans_P021305		-		ADV41821.1		ADV41811.1		EP00466_Bigelowiella_natans_P002314		ADV41810.1		EP00466_Bigelowiella_natans_P009806; EP00466_Bigelowiella_natans_P004835		EP00466_Bigelowiella_natans_P004186		EP00466_Bigelowiella_natans_P015687		EP00466_Bigelowiella_natans_P020618		ADV41818.1		ADV41809.1		-		EP00466_Bigelowiella_natans_P017452		ADV41820.1		ADV41817.1
Paracercomonas marina	ATCC 50344	Pmar	Rhizaria	EP00460 (EukProt v.3)					-	-	-		YP_009118057.1		YP_009118069.1		-		YP_009118070.1		-		YP_009118056.1		YP_009118071.1		-		-		-		-				Pmar_EW704599.1_1				-		-		-		-		-
Brevimastigomonas motovehiculus	-	Bmot	Rhizaria	EP00823 (EukProt v.3)					-	-	EP00823_Brevimastigomonas_motovehiculus_P006235		EP00823_Brevimastigomonas_motovehiculus_P009575				EP00823_Brevimastigomonas_motovehiculus_P006121		EP00823_Brevimastigomonas_motovehiculus_P001050; EP00823_Brevimastigomonas_motovehiculus_P001051		-		EP00823_Brevimastigomonas_motovehiculus_P002197; EP00823_Brevimastigomonas_motovehiculus_P002198		Bmot_EP00823_Brevimastigomonas_motovehiculus_T015257_8		EP00823_Brevimastigomonas_motovehiculus_P009096		EP00823_Brevimastigomonas_motovehiculus_P008263		Bmot_EP00823_Brevimastigomonas_motovehiculus_T000776_10		EP00823_Brevimastigomonas_motovehiculus_P009156		Bmot EP00823 Brevimastigomonas motovehiculus P002061		EP00823_Brevimastigomonas_motovehiculus_P006007				EP00823_Brevimastigomonas_motovehiculus_P004105		-		Bmot_EP00823_Brevimastigomonas_motovehiculus_T006778_2		EP00823_Brevimastigomonas_motovehiculus_P007398		EP00823_Brevimastigomonas_motovehiculus_P007181
Plasmodiophora brassicae	e3	Pbra	Rhizaria	GCA_001049375.1 (NCBI)					-	-	EP00473_Plasmodiophora_brassicae_P003502		SYZ47147.1		SYZ47134.1		SYZ47135.1		SYZ47138.1		SYZ47126.1		SYZ47140.1		SYZ47136.1		SYZ47141.1		SYZ47139.1		EP00473_Plasmodiophora_brassicae_P002271		SYZ47146.1		EP00473_Plasmodiophora_brassicae_P005671		EP00473_Plasmodiophora_brassicae_P009533		SYZ47152.1		SYZ47137.1		EP00473_Plasmodiophora_brassicae_P000912		EP00473_Plasmodiophora_brassicae_P002260		SYZ47151.1		SYZ47148.1
Emiliania huxleyi	CCMP1516	Ehux	Haptophyta	GCA_000372725.1 (NCBI)					-	-	XP_005770620.1; XP_005772207.1		AEI29459.1		XP_005791954.1; XP_005759315.1		-		AEI29455.1		-		XP_005782455.1		AEI29474.1				AEI29471.1		-		-				XP_005770894.1				XP_005764822.1; XP_005791696.1		XP_005761031.1		XP_005761246.1		XP_005775765.1		AEI29461.1
Chrysochromulina tobinii	CCMP291	Ctob	Haptophyta	GCA_001275005.1 (NCBI)					-	-	KOO24894.1		AHY04413.1		KOO23693.1		KOO22201.1		AHY04412.1		KOO30327.1		-		AHY04417.1				AHY04420.1		KOO27027.1		-				KOO23771.1				KOO28411.1		KOO28491.1		KOO22893.1		KOO53072.1		AHY04431.1
Marophrys sp. SRT127	SRT127	Maro	Centroheliozoa	-					?	?	BBH42958.1		BBH42918.1		BBH42925.1		BBH42933.1		BBH42959.1		BBH42932.1		BBH42911.1		BBH42927.1		BBH42966.1		BBH42957.1		?		BBH42934.1		?		BBH42926.1		BBH42935.1		BBH42965.1		?		BBH42963.1		BBH42928.1		BBH42923.1
Rhodomonas salina	CCMP739 / ?	Rsal	Cryptista	EP00961 (EukProt v.3)					NP_066465.1	-	NP_066476.1		NP_066458.1		NP_066456.1		NP_066489.1		NP_066478.1		EP00961_Rhodomonas_salina_P283715		NP_066481.1		NP_066488.1		NP_066480.1		NP_066462.1		EP00961_Rhodomonas_salina_P051781		NP_066490.1				-		NP_066461.1		NP_066479.1		NP_066464.1		Rsal_CAMNT_0042075977_10		NP_066460.1		NP_066459.1
Hemiselmis andersenii	CCMP644,CCMP439,CCMP1180,CCMP441 / CCMP644	Hand	Cryptista	EP00282 (EukProt v.3)					YP_001874768.1	-	YP_001874780.1		YP_001874795.1		YP_001874786.1		YP_001874793.1		YP_001874771.1		CAMPEP_0169474032		YP_001874774.1		YP_001874792.1		YP_001874773.1		YP_001874799.1		CAMPEP_0169453422		YP_001874794.1		Hand CAMPEP 0172053140		CAMPEP_0172047576; CAMPEP_0169480594		YP_001874798.1		YP_001874772.1		YP_001874769.1		CAMPEP_0114151432		YP_001874797.1		YP_001874796.1
Palpitomonas bilix	YPF602 (NIES-2562)	Pbil	Cryptista	EP00297 (EukProt v.3)					YP_009317223.1; YP_009317262.1	-	Pbil_CAMNT_0000858981_3		YP_009317244.1		YP_009317219.1; YP_009317266.1		YP_009317240.1		YP_009317249.1		CAMPEP_0113880750		YP_009317252.1		YP_009317241.1		YP_009317251.1		YP_009317248.1		CAMPEP_0113890936		YP_009317243.1		CAMPEP_0113871432; CAMPEP_0113888776		YP_009317242.1		YP_009317247.1		YP_009317250.1		YP_009317224.1; YP_009317261.1		CAMPEP_0113883040; CAMPEP_0113883376		YP_009317246.1		YP_009317245.1
Guillardia theta	CCMP2712	Gthe	Cryptista	GCA_000315625.1 (NCBI)					QBJ06321.1	-	QBJ06314.1		QBJ06302.1		QBJ06295.1		QBJ06310.1		QBJ06320.1		Gthe_NW_005434605.1_1411		QBJ06303.1		QBJ06309.1		QBJ06312.1		QBJ06308.1		XP_005831544.1		QBJ06306.1		XP_005835831.1		XP 005823249.1		QBJ06298.1		QBJ06301.1		QBJ06323.1		XP_005819718.1		QBJ06307.1		QBJ06305.1
Leucocryptos marina	NIES-1335	Lmar	Cryptista	-					-	-	YP_009730057.1		YP_009730068.1		YP_009730055.1		?		YP_009730074.1		?		YP_009730077.1		YP_009730064.1		YP_009730076.1		YP_009730073.1		?		YP_009730067.1		?		YP_009730066.1		YP_009730072.1		YP_009730075.1		?		?		YP_009730071.1		YP_009730070.1
Hemiarma marina	SRT149	Hmar	Cryptista	-					?	?	BBQ05328.1		BBQ05363.1		BBQ05345.1		BBQ05325.2		BBQ05368.1		?		BBQ05342.1		BBQ05324.1		BBQ05352.1		BBQ05367.1		?		BBQ05362.1		?		BBQ05361.1		BBQ05366.1		BBQ05351.1		?		?		BBQ05365.1		BBQ05364.1
Cyanidioschyzon merolae	10D	Cmer	Rhodophyta	GCA_000091205.1 (NCBI)					-	-	XP_005539327.1		NP_059375.1		NP_059378.1		XP_005539450.1		NP_059370.1		XP_005535868.1		NP_059369.1		NP_059379.1		Cmer_NC_010128.1_24		NP_059371.1		XP_005535873.1		-		XP 005534954.1		XP_005537915.1		NP_059372.1		NP_059356.1		-		XP_005539364.1		NP_059373.1		NP_059374.1
Porphyra purpurea	CCAP 1379/4 / ?	Ppur	Rhodophyta	EP00168 (EukProt v.3)					-	-			NP_049318.1		-		TRINITY_DN4126_co_g1_i1.p2		-		-		NP_049320.1		NP_049316.1				-		-		TRINITY_DN1256_c1_g1_i1.p2		TRINITY DN13118 c0 g1 i1.p3		-		-		-		-				-		NP_049319.1
Galdieria sulphuraria	074W	Gsul	Rhodophyta	GCA_000341285.1 (NCBI)					-	-	XP_005705246.1; XP_005705247.1		XP_005706219.1		XP_005705084.1		XP_005704883.1; XP 005706943.1		XP_005704857.1				XP_005708488.1		XP_005703381.1		-		orf10528		XP_005709236.1		-		XP 005708364.1		XP_005704042.1		XP_005704082.1		XP_005706948.1		XP_005704221.1		XP_005705097.1		-		-
Glaucocystis incrassata	? / UTEX 64	Gnos	Glaucophyta	EP00275 (EukProt v.3)			only core region		-	-	-		YP_004222752.1		YP_004222734.1		YP_004222756.1		-		YP_004222729.1		YP_004222739.1		YP_004222757.1		YP_004222740.1		orf10907				YP_004222751.1				YP_004222750.1		YP_004222738.1		YP_004222737.1		-		-		NC_015117.1 [translated contig]		YP_004222753.1
Cyanophora paradoxa	CCMP329 (Pringsheim strain)	Cpar	Glaucophyta	EP00741 (EukProt v.3); GCA_004431415.1 (NCBI)			only core region		-	-	tig00000388_g24806.t1		YP_006280838.1		YP_006280818.1		YP_006280848.1		-		YP_006280849.1		YP_006280833.1		YP_006280847.1		YP_006280834.1		YP_006280831.1		Cpar_tig00021036_g17325.t1		YP_006280839.1		Cpar_tig00021357_g20795.t1		YP_006280840.1		YP_006280832.1		YP_006280830.1		-		tig00000361_g24402.t1		YP_006280836.1		YP_006280837.1
Chlamydomonas reinhardtii	CC-503 cw92 mt+ / CW-15-2	Crei	Chloroplastida	GCA_000002595.3 (NCBI)					-	-	XP_001699000.2		XP_042919458.1		-		XP_042916808.1		-				XP_001695507.2		XP_042927751.1; XP_042927752.1		XP_042916130.1 (chloroplastic according to Desmond et al.)		XP_001697160.1		XP_042920014.1		XP_042922157.1		XP_001698118.2; XP_001701761.1 (MTS)		XP_001692579.2		-						XP_001697125.1		XP_001694002.1		XP_001697987.2
Prototheca wickerhamii	ATCC 16529	Pwic	Chloroplastida	GCA_016906385.1 (NCBI)					-	-	QOZ41751.1		QOZ41750.1		QOZ41744.1		QOZ41746.1				QOZ41748.1		QOZ41730.1		QOZ41745.1		QOZ41731.1		QOZ41724.1		Pwic_JADZLO010000017.1_2513		QOZ41722.1		Pwic_JADZLO010000011.1_1290				QOZ41733.1		QOZ41732.1								QOZ41723.1
Pycnococcus provasolii	NIES-2893 / CCMP 1203	Ppro	Chloroplastida	GCA_015473125.1 (NCBI)					-	-	GHP03188.1		YP_003495139.1		YP_003495138.1		GHP06375.1		-				GHP02829.1		YP_003495135.1		GHP12317.1		pseudogene		GHP09811.1		NC_013935.1 [translated contig]		Pycnococcus provasolii Ppro GHP03159.1		GHP06409.1		GHP07722.1		GHP03212.1		-		GHP04089.1		GHP06023.1		GHP05737.1
Nephroselmis olivacea	NIES-484	Noli	Chloroplastida	-					?	?	YP_665647.1		YP_665660.1		YP_665646.1		YP_665675.1		YP_665655.1		YP_665662.1		YP_665652.1		YP_665663.1		YP_665653.1		YP_665656.1		?		YP_665661.1		?		?		YP_665657.1		YP_665654.1		orf19461		?		YP_665658.1		YP_665659.1
Mesostigma viride	NIES-296	Mver	Chloroplastida	GCA_009746045.1 (NCBI); EP00899 (EukProt v.3)			only core region		YP_665696.1	-	YP_665712.1		YP_665710.1		YP_665709.1		YP_665714.1				YP_665718.1		YP_665722.1		YP_665713.1		YP_665699.1		YP_665719.1				YP_665703.1		Mvir EP00899 Mesostigma viride P009984		EP00899_Mesostigma_viride_P014691		YP_665691.1		YP_665700.1				EP00899_Mesostigma_viride_P015956		YP_665687.1		YP_665715.1
Marchantia polymorpha subsp. ruderalis	Kitashirakawa-2 (Kit-2)	Mpol	Chloroplastida	GCA_003032435.1 (NCBI)					YP_009479702.1	-	YP_009479736.1		YP_009479694.1		YP_009479733.1		YP_009479682.1		YP_009479698.1		YP_009479691.1		YP_009479701.1		YP_009479681.1		YP_009479700.1 (nuclear???: Mpol_PTQ37847.1)		YP_009479697.1 (nuclear????: PTQ26559.1)				YP_009479693.1 (nuclear?????: PTQ28693.1; PTQ46721.1)		PTQ36659.1		YP_009479692.1		YP_009479696.1		YP_009479699.1 (nuclear???: PTQ26965.1; PTQ28683.1)		YP_009479741.1 (nuclear??? PTQ26919.1; PTQ50174.1)		PTQ37508.1		PTQ38826.1		YP_009479695.1 (nuclear??? PTQ30915.1)
Nicotiana tabacum	Bright Yellow 4	Ntab	Chloroplastida	GCA_000715135.1 (NCBI)					YP_173421.1	-	XP_016487693.1; XP_016501068.1		YP_173410.1		YP_173472.1		-		-		YP_173396.1		XP_016432807.1; XP_016441683.1; XP_016512756.1		YP_173380.1		YP_173403.1		YP_173367.1 (nuclear????: XP_016481514.1)				YP_173409.1 (nuclear?????: XP_016452468.1)		XP 016459274.1; XP 016454220.1; XP 016459276.1; XP 016459277.1		YP_173359.1; YP_173397.1; YP_173485.1		YP_173369.1 (nuclear???: XP_016483119.1)		pseudo?		YP_173484.1 (nuclear???? XP_016455877.1)		XP_016484882.1; XP_016478617.1; XP_016510995.1		XP_016460347.1		YP_173411.1
Pedinomonas minor	UTEX LB 1350	Pmir	Chloroplastida	-					?	?	?		?		?		?		?		?		?		?		?		?		?		?		?		?		?		?		?		?		?		?
Ancoracysta twista	TD-1	Atwi	Provora	EP00164 (EukProt v.3); GFYU01000000 (NCBI)					YP_009446456.1	-	YP_009446433.1		YP_009446465.1		YP_009446435.1		YP_009446421.1		YP_009446443.1		YP_009446434.1		YP_009446431.1		YP_009446424.1		YP_009446430.1		YP_009446419.1		AGFYU01042820.1.p1		YP_009446466.1				YP_009446467.1		YP_009446460.1		YP_009446452.1		-		YP_009446451.1		YP_009446423.1		YP_009446464.1
Nibbleromonas quarantinus	Colp-44, Colp-45	Nqua	Provora	https://figshare.com/articles/journal_contribution/Microbial_predators_form_a_new_supergroup_of_eukaryotes/20497143			only core region		rps1	-	rps2		rps3		rps4		rps7		rps8				rps11		rps12		rps13						rps19				rpl2		rpl5		rpl6		rpl10-like		rpl11		rpl14		rpl16
Picozoa sp. MS584-11	MS584-11	Pico	Picozoa	EP00329 (EukProt v.3)					ATY40867.1	-	ATY40866.1		ATY40881.1		ATY40903.1		ATY40869.1		ATY40901.1		-		-		ATY40900.1		ATY40891.1		ATY40874.1		-		ATY40898.1		-		NP_010523.3		ATY40892.1		ATY40875.1		-		Pico_31156_6		ATY40868.1		ATY40904.1
								Mitochondrial genome	14		39		61		47		43		47		30		47		60		51		60		4		51		2		42		47		51		18		15		52		54
								Nuclear genome	0		21		5		9		16		20		18		13		21		11		13		51		7		52		34		5		11		16		51		14		23
								Not identified/ no data available	72		26		20		30		27		19		38		26		5		24		13		31		28		32		10		34		24		52		20		20		9
Nuclear genome data availability:
EST or transcriptome assembly
genome assembly
Gene localization:
encoded in mitochondrial genome
encoded in nuclear genome
Mitochondrial presequence predictions:
presequence predicted
not predicted/partial sequence
[truncated: 118 more columns]
