# Supplementary material for: Mitochondrial genomes revisited: why do different lineages retain different genes?
Source: BMC Biol. 2024 Jan 25;22:15. doi: 10.1186/s12915-024-01824-1 (PMC10809612; doi:10.1186/s12915-024-01824-1)
Supplement: Supplementary file 3 — Additional file 3. Bacterial reference dataset used in this study. [file 12915_2024_1824_MOESM3_ESM.xlsx]

## Sheet: Sheet1
Species	Strain	Class	NCBI accession
Acaryochloris marina	MBIC11017	Cyanobacteria	GCF_000018105.1
Acidimicrobium ferrooxidans	DSM 10331	Actinobacteria	NC_013124.1
Acidithiobacillus ferrivorans		Acidithiobacillia	GCF_900174455.1
Aequorivita sublithincola	DSM 14238	Chlorobi	GCF_000265385.1
Aeromonas hydrophila		Gammaproteobacteria	GCF_017310215.1
Akkermansia muciniphila		Verrucomicrobia	GCF_009731575.1
Alloscardovia omnicolens		Actinobacteria	GCF_002861485.1
Anabaena cylindrica	PCC 7122	Cyanobacteria	GCF_000317695.1
Anaeroarcus burkinensis	DSM 6283	Negativicutes	GCF_000430605.1
Anaerobaculum mobile	DSM 13181	Synergistia	GCF_000266925.1
Anaplasma marginale	Florida	Alphaproteobacteria	GCF_000024505.1
Avibacterium paragallinarum		Gammaproteobacteria	GCF_011765605.1
Candidatus Endolissoclinum faulkneri	SAR116	Alphaproteobacteria	GCF_000319385.1
Candidatus Midichloria mitochondrii	IricVA	Alphaproteobacteria	GCF_000219355.1
Candidatus Odyssella thessalonicensis	L13	Alphaproteobacteria	GCF_000190415.1
Candidatus Paracaedibacter symbiosus		Alphaproteobacteria	GCF_000757605.1
Candidatus Pelagibacter ubique	HTCC1062	Alphaproteobacteria	GCF_000012345.1
Candidatus Puniceispirillum marinum	IMCC1322	Alphaproteobacteria	GCF_000024465.1
Carboxydothermus hydrogenoformans	Z-2901	Clostridia	GCF_000012865.1
Caulobacter segnis		Alphaproteobacteria	GCF_003015125.1
Caulobacter vibrioides	NA1000	Alphaproteobacteria	GCF_000022005.1
Chlamydophila pneumoniae	TW-183	Verrucomicrobia	GCF_000007205.1
Chlorobaculum parvum	NCIB 8327	Chlorobi	GCF_000020505.1
Chromobacterium violaceum	ATCC 12472	Betaproteobacteria	GCF_016890085.1
Citrobacter rodentium	DSM 16636	Gammaproteobacteria	GCF_021278985.1
Clostridium clariflavum	DSM 19732	Clostridia	GCF_000237085.1
Coxiella burnetii	RSA 493	Gammaproteobacteria	GCF_000007765.2
Crinalium epipsammum	PCC 9333	Cyanobacteria	GCF_000317495.1
Cryptobacterium curtum	DSM 15641	Actinobacteria	GCF_000023845.1
Deferribacter desulfuricans	SSM1	Deferribacteres	GCF_000010985.1
Deinococcus geothermalis	DSM 11300	Deinococcus	GCF_000196275.1
Desulfatibacillum alkenivorans	DSM 16219	Deltaproteobacteria	GCF_900142135.1
Dichelobacter nodosus	VCS1703A	Gammaproteobacteria	GCF_000015345.1
Dictyoglomus thermophilum	H-6-12	Dictyoglomia	GCF_000020965.1
Dyadobacter fermentans	DSM 18053	Chlorobi	GCF_000023125.1
Ehrlichia chaffeensis	Arkansas	Alphaproteobacteria	GCF_000632965.1
Elusimicrobium minutum	Pei191	Elusimicrobia	GCF_000020145.1
Erysipelothrix rhusiopathiae		Erysipelotrichi	GCF_900637845.1
Escherichia coli	K-12 substr. MG1655	Gammaproteobacteria	NC_000913
Francisella tularensis	SCHU S4	Gammaproteobacteria	GCF_000008985.1
Geminicoccus roseus		Alphaproteobacteria	GCF_000427665.1
Gluconobacter oxydans	DSM 3504	Alphaproteobacteria	GCF_000583855.1
Halobacteroides halobius	DSM 5150	Clostridia	GCF_000328625.1
Hippea maritima	DSM 10411	Deltaproteobacteria	GCF_000194135.1
Hoyosella subflava	DQS3-9A1	Actinobacteria	GCA_000214175.1
Hyphomicrobium denitrificans	ATCC 51888	Alphaproteobacteria	GCF_000143145.1
Ilyobacter polytropus	DSM 2926	Fusobacteriia	GCF_000165505.1
Isosphaera pallida	ATCC 43644	Planctomycetia	GCF_000186345.1
Kangiella koreensis	DSM 16069	Gammaproteobacteria	GCF_000024085.1
Kiloniella laminariae	DSM 19542	Alphaproteobacteria	GCF_000374005.1
Komagataeibacter hansenii	C110	Alphaproteobacteria	GCF_014843995.1
Kordiimonas gwangyangensis		Alphaproteobacteria	GCF_000375545.1
Legionella pneumophila	Lens	Gammaproteobacteria	GCF_001753085.1
Magnetococcus marinus	MC-1	Magnetococcales	GCF_000014865.1
Magnetospirillum magneticum	AMB-1	Alphaproteobacteria	GCA_000009985.1
Mariprofundus ferrooxydans		Zetaproteobacteria	GCF_011947535.1
Melioribacter roseus	P3M-2	Chlorobi	GCF_000279145.1
Mesorhizobium australicum	WSM2073	Alphaproteobacteria	GCF_000230995.2
Methylobacillus flagellatus	KT	Betaproteobacteria	GCF_000013705.1
Methylosarcina lacus	LW14	Gammaproteobacteria	GCF_000527095.1
Methyloversatilis universalis	Fam500	Betaproteobacteria	GCF_000478565.1
Micavibrio aeruginosavorus	ARL-13	Alphaproteobacteria	GCF_000226315.1
Myxococcus xanthus	DK 1622	Deltaproteobacteria	GCF_000012685.1
Nautilia profundicola	AmH	Epsilonproteobacteria	GCF_000021725.1
Neorickettsia sennetsu	Miyayama	Alphaproteobacteria	GCF_000013165.1
Niastella koreensis	GR20-10	Chlorobi	GCF_000246855.1
Nitrosococcus oceani	ATCC 19707	Gammaproteobacteria	GCF_000012805.1
Nitrosomonas europaea	ATCC 19718	Betaproteobacteria	GCF_000009145.1
Oceanithermus profundus	DSM 14977	Deinococcus	GCF_000183745.1
Opitutus terrae	PB90-1	Verrucomicrobia	GCF_000019965.1
Orientia tsutsugamushi	Ikeda	Alphaproteobacteria	GCA_000010205.1
Pacificimonas flava	DSM 107612	Alphaproteobacteria	GCF_014202205.1
Paludibacter propionicigenes	WB4	Chlorobi	GCF_000183135.1
Paracoccus denitrificans	PD1222	Alphaproteobacteria	GCF_000203895.1
Parvularcula bermudensis	HTCC2503	Alphaproteobacteria	GCF_000152825.2
Photobacterium profundum	3TCK	Gammaproteobacteria	GCF_000153425.1
Pseudomonas aeruginosa	PAO1	Gammaproteobacteria	GCA_000006765.1
Pseudoxanthomonas spadix	BD-a59	Gammaproteobacteria	GCF_000233915.3
Ralstonia solanacearum	GMI1000	Betaproteobacteria	GCF_021117135.1
Reyranella massiliensis		Alphaproteobacteria	GCF_000312425.1
Rhodospirillum centenum	SW	Alphaproteobacteria	GCF_000016185.1
Rhodospirillum rubrum	ATCC 11170	Alphaproteobacteria	GCF_000225955.1
Rickettsia conorii	Malish 7	Alphaproteobacteria	GCF_000007025.1
Rickettsia prowazekii	Madrid E	Alphaproteobacteria	GCF_000277165.1
Roseobacter denitrificans	OCh 114	Gammaproteobacteria	GCF_002983865.1
Roseomonas cervicalis		Alphaproteobacteria	GCF_000164635.1
Rubrobacter xylanophilus	DSM 9941	Actinobacteria	GCF_000014185.1
Saccharophagus degradans	2-40	Gammaproteobacteria	GCF_000013665.1
Sideroxydans lithotrophicus	ES-1	Betaproteobacteria	GCF_000025705.1
Sneathiella glossodoripedis		Alphaproteobacteria	GCF_000616095.1
Sphaerobacter thermophilus	DSM 20745	Thermomicrobia	GCF_000024985.1
Sphingobium indicum	B90A	Alphaproteobacteria	GCF_000264945.2
Stanieria cyanosphaera	PCC 7437	Cyanobacteria	GCF_000317575.1
Streptococcus mutans		Bacilli	GCF_009738105.1
Syntrophobacter fumaroxidans	MPOB	Deltaproteobacteria	GCF_000014965.1
Thioalkalimicrobium cyclicum	ALM1	Gammaproteobacteria	GCF_000214825.1
Thiobacillus denitrificans	DSM 12475	Betaproteobacteria	GCF_000376425.1
Tumebacillus flagellatus		Bacilli	GCF_000714935.1
Turneriella parva	DSM 21527	Spirochaetia	GCF_000266885.1
Wolbachia endosymbiont of Drosophila melanogaster		Alphaproteobacteria	GCF_016584425.1
Wolinella succinogenes	DSM 1740	Epsilonproteobacteria	GCF_000196135.1
Zimmermannella faecalis	ATCC 13722	Actinobacteria	GCF_000381765.1
